# Supplementary material for: Proteomic Shifts Reflecting Oxidative Stress and Reduced Capacity for Protein Synthesis, and Alterations to Mitochondrial Membranes in Neurospora crassa Lacking VDAC
Source: Microorganisms. 2022 Jan 18;10(2):198. doi: 10.3390/microorganisms10020198 (PMC8877502; doi:10.3390/microorganisms10020198)
Supplement: Supplementary file 1 [file microorganisms-10-00198-s001.zip]

Archive with 1 entries (1 files):
- microorganisms-1509771-supplementary.pdf
